# Supplementary material for: Characterization of Metabolites in Plant-Based Milk Yogurt Enriched with Wolffia globosa to Improve Bionutritional and Functional Properties
Source: Int J Mol Sci. 2026 May 10;27(10):4256. doi: 10.3390/ijms27104256 (PMC13206772; doi:10.3390/ijms27104256)
Supplement: Supplementary file 1 [file ijms-27-04256-s001.zip]

Archive with 1 entries (1 files):
- ijms-4268930-supplementary.pdf
